# Supplementary material for: Analysis of the importance and priority of male and female players in mixed doubles table tennis
Source: PLoS One. 2026 Feb 10;21(2):e0339224. doi: 10.1371/journal.pone.0339224 (PMC12890131; doi:10.1371/journal.pone.0339224)
Supplement: S1 File — (ZIP) [file pone.0339224.s001.zip]

Archive with 8 entries (8 files):
- Fig1 male vs female.xlsx
- __MACOSX/._Fig1 male vs female.xlsx
- Fig2 4modes.xlsx
- __MACOSX/._Fig2 4modes.xlsx
- Fig3 Percentage scored per shot.xlsx
- __MACOSX/._Fig3 Percentage scored per shot.xlsx
- Regressing data.xlsx
- __MACOSX/._Regressing data.xlsx
