# Supplementary material for: Analysis of the importance and priority of male and female players in mixed doubles table tennis
Source: PLoS One. 2026 Feb 10;21(2):e0339224. doi: 10.1371/journal.pone.0339224 (PMC12890131; doi:10.1371/journal.pone.0339224)
Supplement: S1 File — (ZIP) [file pone.0339224.s001.zip › Fig1 male vs female.xlsx]

## Sheet: Fig1male vs female
1Male 2Female	SR1	LR1	E1	SR2	LR2	E2	SR3	LR3	E3	SR4	LR4	E4	SR5	LR5	E5
1	0.2	0	0.2	0.474	0	0.474	0.357	0.143	0.214	0.583	0.333	0.25	0.2	0.5	-0.3
1	0	0	0	0.267	0	0.267	0.353	0.353	0	0.3	0.3	0	0.071	0.786	-0.714
1	0.0869565	0	0.087	0.36	0.2	0.16	0.464	0.179	0.286	0.286	0.429	-0.143	0.25	0.65	-0.4
1	0.0833333	0	0.083	0.208	0	0.208	0.318	0.364	-0.045	0.364	0.409	-0.045	0.214	0.571	-0.357
1	0.294118	0	0.294	0.318	0.091	0.227	0.412	0.235	0.176	0.083	0.417	-0.333	0.375	0.188	0.188
1	0.05	0	0.05	0.211	0.211	0	0.294	0.294	0	0.1	0.5	-0.4	0.053	0.632	-0.579
1	0	0.0333333	-0.033	0.138	0.138	0	0.3	0.067	0.233	0.5	0.231	0.269	0.321	0.357	-0.036
1	0.09375	0	0.094	0.2	0.029	0.171	0.276	0.241	0.034	0.364	0.273	0.091	0.176	0.588	-0.412
1	0.136364	0	0.136	0.208	0.125	0.083	0.238	0.048	0.19	0.154	0.231	-0.077	0.27	0.351	-0.081
1	0.142857	0	0.143	0.037	0.037	0	0.333	0.286	0.048	0.308	0.231	0.077	0.211	0.342	-0.132
1	0.05	0	0.05	0.318	0.091	0.227	0.524	0.143	0.381	0.133	0.6	-0.467	0.455	0.273	0.182
1	0.0526316	0	0.053	0.13	0.087	0.043	0.391	0.304	0.087	0.25	0.563	-0.313	0.136	0.5	-0.364
1	0.238095	0	0.238	0.19	0.095	0.095	0.263	0.158	0.105	0.154	0.538	-0.385	0.35	0.25	0.1
1	0.047619	0	0.048	0.087	0.304	-0.217	0.333	0.238	0.095	0.25	0.417	-0.167	0.286	0.286	0
1	0.222222	0	0.222	0.15	0.2	-0.05	0.579	0.158	0.421	0.067	0.467	-0.4	0.474	0.368	0.105
1	0.0555556	0	0.056	0	0.25	-0.25	0.263	0.368	-0.105	0.167	0.833	-0.667	0.227	0.455	-0.227
1	0.15	0	0.15	0.05	0.15	-0.1	0.286	0.5	-0.214	0.5	0.167	0.333	0.333	0.4	-0.067
1	0.1875	0	0.188	0.25	0.15	0.1	0.333	0.111	0.222	0.3	0.6	-0.3	0.158	0.526	-0.368
1	0.0555556	0	0.056	0.2	0.05	0.15	0.409	0.136	0.273	0.143	0.429	-0.286	0.292	0.25	0.042
1	0.222222	0	0.222	0.158	0	0.158	0.316	0.105	0.211	0.176	0.412	-0.235	0.045	0.318	-0.273
1	0.111111	0	0.111	0.222	0.278	-0.056	0.273	0.227	0.045	0.2	0.333	-0.133	0.292	0.292	0
1	0.111111	0	0.111	0.3	0.05	0.25	0.333	0.2	0.133	0.133	0.267	-0.133	0.217	0.261	-0.043
1	0.28	0	0.28	0.071	0.036	0.036	0.367	0.1	0.267	0.238	0.476	-0.238	0.212	0.424	-0.212
1	0.12	0.04	0.08	0.111	0.222	-0.111	0.324	0.176	0.147	0.261	0.435	-0.174	0.265	0.412	-0.147
1	0.125	0	0.125	0.139	0.056	0.083	0.281	0.25	0.031	0.281	0.281	0	0.302	0.321	-0.019
1	0.0588235	0	0.059	0.316	0.211	0.105	0.27	0.162	0.108	0.292	0.292	0	0.214	0.393	-0.179
1	0.25	0	0.25	0	0.042	-0.042	0.208	0.458	-0.25	0.563	0.188	0.375	0.348	0.435	-0.087
1	0	0	0	0.364	0.182	0.182	0.227	0.227	0	0.357	0.357	0	0.143	0.607	-0.464
1	0.222222	0.111111	0.111	0.174	0.304	-0.13	0.438	0.375	0.063	0.143	0.429	-0.286	0.375	0.375	0
1	0.4	0	0.4	0.476	0.143	0.333	0.313	0.438	-0.125	0.111	0.556	-0.444	0.2	0.7	-0.5
1	0.1875	0	0.188	0.2	0.1	0.1	0.083	0.5	-0.417	0.444	0.333	0.111	0.154	0.308	-0.154
1	0.0588235	0	0.059	0.4	0.133	0.267	0.333	0.2	0.133	0.25	0.25	0	0.214	0.5	-0.286
1	0.130435	0	0.13	0.385	0.115	0.269	0.375	0.208	0.167	0.333	0.333	0	0.095	0.381	-0.286
1	0.166667	0	0.167	0.208	0.167	0.042	0.269	0.192	0.077	0.313	0.625	-0.313	0.217	0.348	-0.13
1	0	0	0	0.313	0.125	0.188	0.375	0.25	0.125	0.417	0.167	0.25	0.632	0.263	0.368
1	0.0666667	0	0.067	0.375	0.125	0.25	0.267	0.333	-0.067	0.214	0.429	-0.214	0.15	0.5	-0.35
1	0.125	0	0.125	0.412	0.235	0.176	0.421	0.211	0.211	0.214	0.214	0	0.304	0.304	0
1	0.235294	0.0588235	0.176	0.188	0	0.188	0.063	0.188	-0.125	0.4	0.267	0.133	0.182	0.409	-0.227
1	0.0714286	0	0.071	0.188	0	0.188	0.455	0.182	0.273	0.3	0.3	0	0.5	0.278	0.222
1	0	0	0	0.231	0	0.231	0.067	0.2	-0.133	0.333	0.444	-0.111	0.19	0.571	-0.381
1	0	0	0	0.188	0.25	-0.063	0.158	0.211	-0.053	0.059	0.412	-0.353	0.296	0.37	-0.074
1	0.25	0	0.25	0.15	0.1	0.05	0.263	0	0.263	0.286	0.429	-0.143	0.161	0.548	-0.387
1	0.286	0.071	0.214	0.353	0.118	0.235	0.286	0.357	-0.071	0.75	0	0.75	0.2	0.3	-0.1
1	0.071	0.071	0	0.214	0.286	-0.071	0.067	0.4	-0.333	0.333	0.333	0	0.25	0.5	-0.25
1	0.417	0	0.417	0.538	0.154	0.385	0.417	0.25	0.167	0.286	0.571	-0.286	0.333	0	0.333
1	0.071	0.071	0	0.25	0.25	0	0.3	0.6	-0.3	0.25	0.25	0	0	0.571	-0.571
1	0.071	0	0.071	0.278	0.167	0.111	0.474	0.105	0.368	0.231	0.154	0.077	0.357	0.5	-0.143
1	0.063	0	0.063	0.176	0.059	0.118	0.059	0.176	-0.118	0.077	0.462	-0.385	0.154	0.538	-0.385
1	0.188	0.063	0.125	0.375	0.25	0.125	0.5	0.278	0.222	0.4	0.2	0.2	0.273	0.455	-0.182
1	0.188	0.063	0.125	0.294	0.118	0.176	0.188	0.125	0.063	0.083	0.667	-0.583	0.25	0.375	-0.125
1	0.222	0	0.222	0.316	0.053	0.263	0.304	0.174	0.13	0.125	0.313	-0.188	0.192	0.5	-0.308
1	0.118	0	0.118	0.091	0.091	0	0.333	0.238	0.095	0.214	0.429	-0.214	0.357	0.321	0.036
1	0.1	0	0.1	0.143	0.214	-0.071	0.4	0.2	0.2	0.5	0.125	0.375	0.6	0.2	0.4
1	0	0	0	0.25	0	0.25	0.182	0.182	0	0.143	0.571	-0.429	0.143	0.643	-0.5
1	0.15	0	0.15	0.217	0.043	0.174	0.08	0	0.08	0.105	0.211	-0.105	0.255	0.392	-0.137
1	0.05	0	0.05	0.1	0.1	0	0.125	0.167	-0.042	0.083	0.208	-0.125	0.3	0.34	-0.04
1	0.083	0	0.083	0.083	0.083	0	0.333	0.167	0.167	0.167	0.167	0	0.524	0.286	0.238
1	0.083	0	0.083	0.083	0.083	0	0.154	0	0.154	0.111	0.444	-0.333	0.24	0.4	-0.16
1	0.05	0	0.05	0.19	0.143	0.048	0.333	0.19	0.143	0.2	0.467	-0.267	0.071	0.393	-0.321
1	0.192	0.038	0.154	0.08	0.2	-0.12	0.294	0.059	0.235	0.25	0.25	0	0.13	0.304	-0.174
1	0.097	0	0.097	0.25	0.107	0.143	0.276	0.138	0.138	0.143	0.286	-0.143	0.195	0.341	-0.146
1	0.1	0	0.1	0.083	0	0.083	0.333	0.133	0.2	0.313	0.063	0.25	0.261	0.326	-0.065
1	0.375	0	0.375	0.263	0.211	0.053	0.444	0.333	0.111	0.231	0.308	-0.077	0.111	0.556	-0.444
1	0.056	0	0.056	0.3	0.25	0.05	0.357	0.143	0.214	0.3	0.5	-0.2	0.333	0.25	0.083
1	0.294	0	0.294	0.105	0.211	-0.105	0.167	0.167	0	0.231	0.385	-0.154	0.375	0.563	-0.188
1	0.313	0.063	0.25	0.3	0.15	0.15	0.5	0.05	0.45	0.4	0.267	0.133	0.389	0.389	0
1	0.133	0	0.133	0.389	0.111	0.278	0.111	0.278	-0.167	0.267	0.2	0.067	0.167	0.333	-0.167
1	0.125	0	0.125	0.125	0.125	0	0.091	0.364	-0.273	0.154	0.308	-0.154	0.375	0.25	0.125
1	0.182	0	0.182	0.462	0	0.462	0.286	0.214	0.071	0.5	0.375	0.125	0.333	0.2	0.133
1	0	0	0	0.182	0.091	0.091	0.154	0.462	-0.308	0	0.364	-0.364	0.063	0.563	-0.5
2	0.222222	0	0.222222	0.2	0	0.2	0.25	0.25	0	0.3	0.4	-0.1	0.454545	0.454545	0
2	0	0.0555556	-0.0555556	0.0555556	0.388889	-0.333333	0.117647	0.352941	-0.235294	0.272727	0.454545	-0.181818	0.272727	0.545455	-0.272727
2	0.0666667	0	0.0666667	0.37037	0.111111	0.259259	0.238095	0.142857	0.0952381	0.272727	0.545455	-0.272727	0.25	0.4375	-0.1875
2	0.206897	0.0344828	0.172414	0.103448	0.137931	-0.0344828	0.227273	0.5	-0.272727	0.263158	0.473684	-0.210526	0.266667	0.533333	-0.266667
2	0.105263	0	0.105263	0.235294	0.0588235	0.176471	0.333333	0.333333	0	0.307692	0.230769	0.0769231	0.315789	0.368421	-0.0526316
2	0.105263	0	0.105263	0.235294	0.176471	0.0588235	0.157895	0.315789	-0.157895	0.0909091	0.545455	-0.454545	0.35	0.25	0.1
2	0.138889	0.0277778	0.111111	0.189189	0.108108	0.0810811	0.275862	0.275862	0	0.190476	0.52381	-0.333333	0.2	0.542857	-0.342857
2	0.147059	0	0.147059	0.103448	0.137931	-0.0344828	0.310345	0.137931	0.172414	0.185185	0.407407	-0.222222	0.333333	0.433333	-0.1
2	0.0869565	0	0.0869565	0.238095	0.142857	0.0952381	0.263158	0.0526316	0.210526	0.3125	0.5	-0.1875	0.135135	0.297297	-0.162162
2	0.125	0	0.125	0.0555556	0.222222	-0.166667	0.222222	0.222222	0	0.2	0.28	-0.08	0.233333	0.3	-0.0666667
2	0.16	0	0.16	0.26087	0.0869565	0.173913	0.210526	0.157895	0.0526316	0.384615	0.307692	0.0769231	0.176471	0.470588	-0.294118
2	0.115385	0	0.115385	0.136364	0.136364	0	0.222222	0.333333	-0.111111	0.277778	0.333333	-0.0555556	0.111111	0.5	-0.388889
2	0.166667	0.0416667	0.125	0.391304	0.0434783	0.347826	0.25	0.375	-0.125	0.266667	0.333333	-0.0666667	0.173913	0.478261	-0.304348
2	0.0869565	0	0.0869565	0.333333	0.0952381	0.238095	0.25	0.4	-0.15	0.428571	0.285714	0.142857	0.0454545	0.5	-0.454545
2	0.208333	0	0.208333	0.238095	0.047619	0.190476	0.285714	0.214286	0.0714286	0.307692	0.307692	0	0	0.533333	-0.533333
2	0.173913	0	0.173913	0.272727	0.181818	0.0909091	0.352941	0.0588235	0.294118	0.2	0.333333	-0.133333	0.357143	0.285714	0.0714286
2	0.222222	0	0.222222	0.125	0.125	0	0.470588	0.117647	0.352941	0.25	0.3125	-0.0625	0.333333	0.5	-0.166667
2	0.1	0	0.1	0.222222	0.222222	0	0.0769231	0.0769231	0	0.166667	0.5	-0.333333	0.235294	0.529412	-0.294118
2	0.0434783	0	0.0434783	0.047619	0.285714	-0.238095	0.235294	0.176471	0.0588235	0.333333	0.266667	0.0666667	0.333333	0.37037	-0.037037
2	0.130435	0	0.130435	0.136364	0.0909091	0.0454545	0.214286	0.214286	0	0.3125	0.375	-0.0625	0.21875	0.5	-0.28125
2	0	0	0	0.136364	0.181818	-0.0454545	0.25	0.3125	-0.0625	0.222222	0.444444	-0.222222	0.178571	0.321429	-0.142857
2	0.318182	0	0.318182	0.2	0.05	0.15	0.25	0.25	0	0.230769	0.461538	-0.230769	0.214286	0.392857	-0.178571
2	0.0606061	0.030303	0.030303	0.233333	0.0666667	0.166667	0.333333	0.222222	0.111111	0.36	0.28	0.08	0.147059	0.382353	-0.235294
2	0	0	0	0.133333	0.1	0.0333333	0.285714	0.142857	0.142857	0.166667	0.388889	-0.222222	0.257143	0.342857	-0.0857143
2	0.179487	0	0.179487	0.0833333	0.0277778	0.0555556	0.142857	0.357143	-0.214286	0.103448	0.241379	-0.137931	0.163265	0.428571	-0.265306
2	0.0263158	0	0.0263158	0.181818	0.0909091	0.0909091	0.1875	0.0625	0.125	0.277778	0.333333	-0.0555556	0.264151	0.264151	0
2	0.04	0	0.04	0.217391	0.0869565	0.130435	0.0666667	0.266667	-0.2	0.304348	0.347826	-0.0434783	0.294118	0.411765	-0.117647
2	0.12	0	0.12	0.304348	0.0869565	0.217391	0.272727	0	0.272727	0.3	0.1	0.2	0.217391	0.521739	-0.304348
2	0.15	0.05	0.1	0.294118	0.294118	0	0.166667	0.416667	-0.25	0.416667	0.333333	0.0833333	0.125	0.875	-0.75
2	0.2	0	0.2	0.0714286	0.285714	-0.214286	0.166667	0.166667	0	0.25	0.5	-0.25	0.625	0.375	0.25
2	0.277778	0.0555556	0.222222	0.266667	0.133333	0.133333	0.230769	0.307692	-0.0769231	0.428571	0.357143	0.0714286	0.0714286	0.642857	-0.571429
2	0.166667	0	0.166667	0.222222	0.333333	-0.111111	0.1875	0.3125	-0.125	0.142857	0.285714	-0.142857	0.466667	0.4	0.0666667
2	0.0769231	0	0.0769231	0.208333	0.0416667	0.166667	0.25	0.4	-0.15	0.307692	0.307692	0	0.185185	0.481481	-0.296296
2	0	0	0	0.32	0.04	0.28	0.15	0.5	-0.35	0.333333	0.266667	0.0666667	0.24	0.36	-0.12
2	0.157895	0	0.157895	0.176471	0.117647	0.0588235	0.214286	0.285714	-0.0714286	0.111111	0.333333	-0.222222	0.0769231	0.384615	-0.307692
2	0.166667	0	0.166667	0.117647	0.0588235	0.0588235	0.0714286	0.214286	-0.142857	0.375	0.375	0	0.0555556	0.5	-0.444444
2	0.05	0	0.05	0.0625	0.0625	0	0.214286	0.0714286	0.142857	0.333333	0.166667	0.166667	0.208333	0.375	-0.166667
2	0.0588235	0	0.0588235	0.1	0.15	-0.05	0.25	0.333333	-0.0833333	0.230769	0.538462	-0.307692	0.12	0.32	-0.2
2	0.0833333	0	0.0833333	0.0833333	0.0833333	0	0.153846	0.230769	-0.0769231	0.461538	0	0.461538	0.25	0.5	-0.25
2	0.0625	0	0.0625	0.153846	0.153846	0	0.166667	0.0833333	0.0833333	0.1	0.3	-0.2	0.166667	0.5	-0.333333
2	0.174	0	0.174	0.095	0.095	0	0.313	0.125	0.188	0.222	0.222	0	0.367	0.2	0.167
2	0.05	0	0.05	0.158	0.105	0.053	0.333	0.417	-0.083	0.267	0.133	0.133	0.111	0.185	-0.074
2	0.222	0	0.222	0.533	0.2	0.333	0.333	0.222	0.111	0	0.556	-0.556	0.364	0.455	-0.091
2	0.211	0	0.211	0.235	0.235	0	0.167	0.333	-0.167	0.143	0.571	-0.429	0.154	0.385	-0.231
2	0.214	0	0.214	0.333	0.083	0.25	0.143	0.714	-0.571	0.25	0.75	-0.5	0.571	0.143	0.429
2	0.167	0	0.167	0.357	0.357	0	0.333	0.417	-0.083	0	0.667	-0.667	0	0.667	-0.667
2	0.095	0	0.095	0.222	0.056	0.167	0.308	0.308	0	0.3	0.2	0.1	0.333	0.444	-0.111
2	0.15	0	0.15	0.167	0.111	0.056	0.2	0.4	-0.2	0.154	0.538	-0.385	0.435	0.435	0
2	0.1	0	0.1	0.235	0.176	0.059	0.5	0.1	0.4	0.125	0.25	-0.125	0.455	0.455	0
2	0.222	0	0.222	0.056	0.167	-0.111	0.083	0.667	-0.583	0.2	0.6	-0.4	0.25	0.563	-0.313
2	0	0	0	0.095	0.143	-0.048	0.429	0.071	0.357	0.167	0.417	-0.25	0.207	0.31	-0.103
2	0.087	0	0.087	0.158	0.105	0.053	0.2	0.2	0	0.167	0.389	-0.222	0.261	0.261	0
2	0.214	0.071	0.143	0.385	0	0.385	0.222	0.111	0.111	0.333	0.333	0	0.5	0.375	0.125
2	0.214	0	0.214	0	0.364	-0.364	0.154	0.385	-0.231	0.222	0.222	0	0.077	0.692	-0.615
2	0	0	0	0.095	0	0.095	0.235	0.118	0.118	0.059	0.059	0	0.278	0.259	0.019
2	0	0	0	0	0.04	-0.04	0.105	0.158	-0.053	0.125	0.063	0.063	0.288	0.269	0.019
2	0.077	0	0.077	0.077	0	0.077	0.182	0.182	0	0.4	0	0.4	0.333	0.222	0.111
2	0	0	0	0.231	0.077	0.154	0	0.182	-0.182	0	0.2	-0.2	0.125	0.542	-0.417
2	0.16	0	0.16	0.182	0.136	0.045	0.158	0.316	-0.158	0.214	0.214	0	0.233	0.433	-0.2
2	0.048	0.143	-0.095	0.4	0	0.4	0.25	0.35	-0.1	0.278	0.389	-0.111	0.433	0.267	0.167
2	0.121	0	0.121	0.114	0.086	0.029	0.321	0.143	0.179	0.333	0.278	0.056	0.231	0.404	-0.173
2	0.091	0	0.091	0.179	0.25	-0.071	0.111	0.259	-0.148	0.091	0.485	-0.394	0.333	0.333	0
2	0.1	0	0.1	0.25	0	0.25	0.5	0.2	0.3	0.5	0.2	0.3	0.333	0.417	-0.083
2	0.167	0.056	0.111	0.125	0.188	-0.063	0.059	0.412	-0.353	0	0.889	-0.889	0.2	0.667	-0.467
2	0	0	0	0.1	0.25	-0.15	0.25	0.5	-0.25	0.385	0.385	0	0.136	0.409	-0.273
2	0.167	0	0.167	0.19	0.095	0.095	0	0.3	-0.3	0.091	0.273	-0.182	0.222	0.556	-0.333
2	0.095	0.048	0.048	0.25	0	0.25	0.308	0.077	0.231	0.222	0.222	0	0.206	0.294	-0.088
2	0	0	0	0.211	0.105	0.105	0.214	0.286	-0.071	0.25	0.167	0.083	0.097	0.323	-0.226
2	0	0	0	0.2	0	0.2	0.333	0.111	0.222	0.286	0.429	-0.143	0.333	0.133	0.2
2	0	0	0	0.143	0.071	0.071	0.4	0.2	0.2	0.25	0.375	-0.125	0.111	0.389	-0.278
