# Supplementary material for: Analysis of the importance and priority of male and female players in mixed doubles table tennis
Source: PLoS One. 2026 Feb 10;21(2):e0339224. doi: 10.1371/journal.pone.0339224 (PMC12890131; doi:10.1371/journal.pone.0339224)
Supplement: S1 File — (ZIP) [file pone.0339224.s001.zip › Fig2 4modes.xlsx]

## Sheet: Fig2 4modes
4 modes	SR1	LR1	E1	SR2	LR2	E2	SR3	LR3	E3	SR4	LR4	E4	SR5	LR5	E5
1	0	0	0	0.5	0	0.5	0.286	0.286	0	0.4	0.2	0.2	0.333	0.5	-0.167
1	0	0	0	0.286	0	0.286	0.1	0.5	-0.4	0.4	0.4	0	0.143	0.571	-0.429
1	0	0	0	0.583	0.083	0.5	0.333	0.167	0.167	0.5	0.25	0.25	0.125	0.75	-0.625
1	0.083	0	0.083	0.167	0	0.167	0.091	0.636	-0.545	0.4	0.4	0	0.4	0.6	-0.2
1	0.375	0	0.375	0.273	0	0.273	0.2	0.4	-0.2	0.375	0.125	0.25	0.5	0.25	0.25
1	0	0	0	0.25	0.375	-0.125	0.091	0.273	-0.182	0	0.333	-0.333	0.154	0.538	-0.385
1	0	0.05	-0.05	0	0.231	-0.231	0.316	0.368	-0.053	0.1	0.7	-0.6	0.5	0.3	0.2
1	0.231	0	0.231	0.368	0	0.368	0.7	0	0.7	0.083	0.5	-0.417	0.2	0.6	-0.4
1	0.083	0	0.083	0.182	0	0.182	0.364	0	0.364	0.444	0.333	0.111	0.364	0.455	-0.091
1	0	0	0	0	0.083	-0.083	0.273	0.182	0.091	0.182	0.364	-0.182	0.25	0.667	-0.417
1	0.083	0	0.083	0.375	0	0.375	0	0.182	-0.182	0.2	0.4	-0.2	0.4	0.333	0.067
1	0	0	0	0.167	0.083	0.083	0.25	0.375	-0.125	0.444	0	0.444	0.077	0.538	-0.462
1	0.364	0	0.364	0.273	0	0.273	0.286	0.143	0.143	0.125	0.375	-0.25	0.143	0.429	-0.286
1	0	0	0	0.091	0.364	-0.273	0.273	0.273	0	0.333	0.333	0	0.308	0.231	0.077
1	0.222	0	0.222	0.111	0	0.111	0.143	0	0.143	0.375	0.25	0.125	0.429	0.214	0.214
1	0	0	0	0	0.222	-0.222	0.222	0.111	0.111	0.143	0.143	0	0.118	0.529	-0.412
1	0.1	0	0.1	0	0.125	-0.125	0.444	0.111	0.333	0.286	0.143	0.143	0.333	0.333	0
1	0.125	0	0.125	0.1	0.1	0	0.143	0	0.143	0.125	0.5	-0.375	0.214	0.429	-0.214
1	0	0	0	0.222	0.111	0.111	0.111	0.222	-0.111	0.167	0.167	0	0.385	0.385	0
1	0.111	0	0.111	0.222	0	0.222	0.125	0.25	-0.125	0.429	0.143	0.286	0.154	0.462	-0.308
1	0.125	0	0.125	0.3	0	0.3	0.286	0.429	-0.143	0.286	0.286	0	0.364	0.091	0.273
1	0	0	0	0.375	0.125	0.25	0.2	0.3	-0.1	0.25	0.5	-0.25	0	0.4	-0.4
1	0.385	0	0.385	0.091	0.091	0	0.25	0.25	0	0.556	0.222	0.333	0.2	0.4	-0.2
1	0.083	0.083	0	0.154	0.385	-0.231	0.2	0.1	0.1	0.333	0.333	0	0.154	0.538	-0.385
1	0.105	0	0.105	0.063	0.063	0	0.176	0.471	-0.294	0.143	0.214	-0.071	0.214	0.321	-0.107
1	0.063	0	0.063	0.421	0.105	0.316	0.2	0.067	0.133	0.222	0.333	-0.111	0.233	0.267	-0.033
1	0.3	0	0.3	0	0	0	0	0.143	-0.143	0.417	0.25	0.167	0.214	0.5	-0.286
1	0	0	0	0.1	0.3	-0.2	0.25	0	0.25	0.5	0	0.5	0.25	0.5	-0.25
1	0.111	0	0.111	0.083	0.417	-0.333	0	0.625	-0.625	0.667	0	0.667	0.333	0.5	-0.167
1	0.417	0	0.417	0.556	0.111	0.444	0	0.143	-0.143	0.333	0	0.333	0.222	0.667	-0.444
1	0.125	0	0.125	0.3	0	0.3	0.143	0.571	-0.429	0.571	0.286	0.286	0	0.5	-0.5
1	0	0	0	0.5	0.125	0.375	0.2	0.3	-0.1	0.333	0.333	0	0.25	0.5	-0.25
1	0.25	0	0.25	0.462	0.231	0.231	0.111	0.333	-0.222	0	0.25	-0.25	0.063	0.438	-0.375
1	0.231	0	0.231	0.25	0.25	0	0.1	0.6	-0.5	0.333	0.167	0.167	0.417	0.083	0.333
1	0	0	0	0.429	0.143	0.286	0.25	0.375	-0.125	0	0	0	0.667	0.333	0.333
1	0.143	0	0.143	0.375	0	0.375	0	0.5	-0.5	0.2	0.4	-0.2	0.143	0.571	-0.429
1	0	0	0	0.333	0.333	0	0.25	0.125	0.125	0.333	0.333	0	0.5	0.5	0
1	0.333	0	0.333	0.125	0	0.125	0.167	0.5	-0.333	0.429	0.286	0.143	0	0.8	-0.8
1	0	0	0	0	0	0	0	0.333	-0.333	0.75	0	0.75	0.75	0.125	0.625
1	0	0	0	0.333	0	0.333	0	0	0	0	0	0	0.091	0.818	-0.727
1	0	0	0	0.375	0.375	0	0.125	0.25	-0.125	0.5	0.5	0	0.8	0.2	0.6
1	0.375	0	0.375	0.25	0	0.25	0.2	0.6	-0.4	0.167	0.167	0	0	1	-1
1	0.286	0.143	0.143	0.286	0.143	0.143	0.5	0.25	0.25	0	1	-1	0	0.5	-0.5
1	0.125	0.125	0	0.167	0.333	-0.167	0.333	0.167	0.167	0	0.667	-0.667	1	0	1
1	0.25	0	0.25	0.444	0.111	0.333	0	0.667	-0.667	0.25	0.75	-0.5	0.25	0	0.25
1	0.1	0.1	0	0.5	0.25	0.25	0.375	0.5	-0.125	0	0	0	0	0.4	-0.4
1	0	0	0	0.5	0	0.5	0.375	0.25	0.125	0.25	0.5	-0.25	0.2	0.6	-0.4
1	0	0	0	0.25	0	0.25	0.25	0.5	-0.25	0.333	0.5	-0.167	0.25	0.5	-0.25
1	0.125	0.125	0	0.625	0.25	0.375	0.5	0.167	0.333	0.333	0.333	0	0	0.667	-0.667
1	0.25	0	0.25	0.143	0.143	0	0.167	0.833	-0.667	0.2	0.6	-0.4	1	0	1
1	0.2	0	0.2	0.375	0.125	0.25	0.375	0	0.375	0.5	0.25	0.25	0.333	0.333	0
1	0.125	0	0.125	0	0.2	-0.2	0.143	0.429	-0.286	0.125	0.375	-0.25	0.222	0.556	-0.333
1	0.167	0	0.167	0.25	0	0.25	0	0.2	-0.2	0.333	0.167	0.167	0.625	0.25	0.375
1	0	0	0	0.2	0	0.2	0.125	0.25	-0.125	0.25	0	0.25	0.091	0.636	-0.545
1	0.2	0	0.2	0.2	0.1	0.1	0.125	0.25	-0.125	0.143	0	0.143	0.3	0.25	0.05
1	0.1	0	0.1	0.2	0.2	0	0	0.222	-0.222	0.167	0.167	0	0.182	0.318	-0.136
1	0.25	0	0.25	0.125	0.125	0	0	0.333	-0.333	0.333	0	0.333	0.571	0.286	0.286
1	0.125	0	0.125	0.25	0.25	0	0	0.143	-0.143	0	0	0	0.182	0.545	-0.364
1	0.125	0	0.125	0.2	0.2	0	0.286	0	0.286	0.111	0.222	-0.111	0.111	0.296	-0.185
1	0.188	0.063	0.125	0	0.125	-0.125	0.167	0.25	-0.083	0.286	0.286	0	0.231	0.154	0.077
1	0	0	0	0.385	0.154	0.231	0.474	0.105	0.368	0.333	0	0.333	0.278	0.389	-0.111
1	0.154	0	0.154	0.105	0	0.105	0	0.455	-0.455	0.118	0.529	-0.412	0.294	0.412	-0.118
1	0.5	0	0.5	0.4	0.1	0.3	0.75	0.25	0.5	0.6	0	0.6	0	1	-1
1	0.1	0	0.1	0.125	0.5	-0.375	0	0.444	-0.444	0	1	-1	0.4	0.6	-0.2
1	0.333	0	0.333	0.143	0.429	-0.286	0.333	0.667	-0.333	0.333	0	0.333	0.5	0.5	0
1	0.375	0.125	0.25	0.444	0.333	0.111	0	0.25	-0.25	0	1	-1	0.25	0.5	-0.25
1	0.143	0	0.143	0.125	0.25	-0.125	0.167	0.167	0	0.4	0.4	0	0	0.625	-0.625
1	0.25	0	0.25	0.143	0.143	0	0.333	0.167	0.167	0.2	0.2	0	0.667	0.333	0.333
1	0.143	0	0.143	0.25	0	0.25	0.333	0.167	0.167	0.333	0.333	0	0.4	0.4	0
1	0	0	0	0.143	0.143	0	0.25	0.25	0	0.2	0.4	-0.2	0.2	0.6	-0.4
2	0.375	0	0.375	0.143	0	0.143	0.2	0.2	0	0.833	0.167	0.667	0.2	0.4	-0.2
2	0	0	0	0.125	0.375	-0.25	0.143	0.143	0	0.25	0.25	0	0.125	0.75	-0.625
2	0.182	0	0.182	0.333	0.083	0.25	0.111	0.111	0	0.143	0.571	-0.429	0.273	0.545	-0.273
2	0.083	0	0.083	0.091	0.182	-0.091	0.364	0.364	0	0.5	0.125	0.375	0.25	0.5	-0.25
2	0.222	0	0.222	0.375	0.125	0.25	0.429	0.286	0.143	0.25	0.25	0	0.2	0.2	0
2	0.111	0	0.111	0.222	0.222	0	0.25	0.375	-0.125	0	0.6	-0.6	0.182	0.273	-0.091
2	0	0	0	0.211	0	0.211	0.2	0.1	0.1	0.733	0.133	0.6	0.333	0.417	-0.083
2	0	0	0	0.1	0	0.1	0.105	0.211	-0.105	0.222	0.222	0	0.15	0.75	-0.6
2	0.2	0	0.2	0.2	0.3	-0.1	0.125	0.125	0	0	0.2	-0.2	0.2	0.3	-0.1
2	0.3	0	0.3	0.1	0.2	-0.1	0.143	0.286	-0.143	0.429	0.143	0.286	0.167	0.222	-0.056
2	0	0	0	0.273	0.091	0.182	0.5	0.125	0.375	0.286	0.286	0	0.5	0.25	0.25
2	0.091	0	0.091	0.125	0	0.125	0.2	0.3	-0.1	0.143	0.571	-0.429	0.091	0.545	-0.455
2	0.1	0	0.1	0.5	0.1	0.4	0.222	0.556	-0.333	0.25	0.5	-0.25	0.2	0.4	-0.2
2	0.1	0	0.1	0.5	0.1	0.4	0.222	0.556	-0.333	0.25	0.5	-0.25	0.2	0.4	-0.2
2	0.222	0	0.222	0	0.111	-0.111	0.429	0.429	0	0.125	0.5	-0.375	0.167	0.5	-0.333
2	0.111	0	0.111	0.333	0.222	0.111	0.5	0	0.5	0.25	0.75	-0.5	0.286	0.286	0
2	0.2	0	0.2	0.125	0.25	-0.125	0.5	0.125	0.375	0.6	0	0.6	0.429	0.286	0.143
2	0.25	0	0.25	0.1	0.2	-0.1	0	0.167	-0.167	0.286	0.571	-0.286	0	0.6	-0.6
2	0.111	0	0.111	0.111	0.333	-0.222	0.375	0.125	0.25	0	0.4	-0.4	0.364	0.273	0.091
2	0.333	0	0.333	0.111	0.111	0	0.333	0.167	0.167	0.143	0.429	-0.286	0.182	0.364	-0.182
2	0.1	0	0.1	0.125	0.25	-0.125	0.222	0.222	0	0	0.4	-0.4	0.455	0.273	0.182
2	0.25	0	0.25	0.2	0.1	0.1	0.333	0.167	0.167	0.143	0.286	-0.143	0.182	0.455	-0.273
2	0.167	0	0.167	0.154	0.154	0	0.4	0.2	0.2	0.222	0.444	-0.222	0.071	0.429	-0.357
2	0.154	0	0.154	0.167	0.167	0	0.364	0.182	0.182	0.25	0.5	-0.25	0.308	0.231	0.077
2	0.154	0	0.154	0.056	0.056	0	0.091	0.182	-0.091	0.438	0.188	0.25	0.227	0.409	-0.182
2	0.056	0	0.056	0.154	0.154	0	0.176	0.059	0.118	0.333	0.111	0.222	0.231	0.462	-0.231
2	0.2	0	0.2	0	0	0	0.125	0.375	-0.25	0.4	0.3	0.1	0.5	0.375	0.125
2	0	0	0	0.3	0.2	0.1	0.3	0	0.3	0.4	0.2	0.2	0.083	0.667	-0.583
2	0.333	0.222	0.111	0.125	0.375	-0.25	0.5	0	0.5	0.25	0.5	-0.25	0.25	0.5	-0.25
2	0.375	0	0.375	0	0.429	-0.429	0.4	0.2	0.2	0	0.5	-0.5	0.5	0.5	0
2	0.25	0	0.25	0.286	0.143	0.143	0.333	0	0.333	0.5	0.25	0.25	0.143	0.571	-0.429
2	0.143	0	0.143	0	0.25	-0.25	0.167	0.333	-0.167	0.167	0.333	-0.167	0.5	0.5	0
2	0	0	0	0.364	0.091	0.273	0.364	0.455	-0.091	0.5	0.333	0.167	0	1	-1
2	0.091	0	0.091	0.455	0	0.455	0.2	0.4	-0.2	0.333	0.667	-0.333	0.25	0.75	-0.5
2	0	0	0	0	0	0	0.167	0.167	0	0.5	0.125	0.375	0.25	0.625	-0.375
2	0	0	0	0.167	0	0.167	0.125	0	0.125	0.4	0.2	0.2	0.3	0.6	-0.3
2	0.25	0	0.25	0.143	0.143	0	0.167	0	0.167	0	0.4	-0.4	0.176	0.294	-0.118
2	0.125	0.125	0	0	0.25	-0.25	0.333	0.167	0.167	0.333	0.167	0.167	0.2	0.2	0
2	0.2	0	0.2	0.125	0	0.125	0.5	0	0.5	0.286	0.286	0	0.6	0.4	0.2
2	0	0	0	0	0.2	-0.2	0.25	0.125	0.125	0.25	0.5	-0.25	0.125	0.625	-0.5
2	0	0	0	0.222	0.222	0	0.5	0	0.5	0	0.6	-0.6	0.083	0.417	-0.333
2	0.125	0	0.125	0	0	0	0.429	0.286	0.143	0.375	0.5	-0.125	0.222	0.111	0.111
2	0.286	0	0.286	1	0	1	0.2	0.2	0	0	0	0	0.167	0.333	-0.167
2	0	0	0	0.143	0.286	-0.143	0	0.5	-0.5	0.25	0.25	0	0.25	0.25	0
2	0.5	0	0.5	0.25	0	0.25	0.25	0.75	-0.5	0.333	0.333	0	1	0	1
2	0	0	0	0.375	0.5	-0.125	0.25	0.25	0	0	1	-1	0	0.667	-0.667
2	0.167	0	0.167	0.25	0.125	0.125	0.2	0.4	-0.2	0.4	0.2	0.2	0.6	0.2	0.4
2	0.125	0	0.125	0.333	0.167	0.167	0.143	0.286	-0.143	0	0.333	-0.333	0.125	0.625	-0.5
2	0.25	0	0.25	0.429	0.143	0.286	0.5	0	0.5	0.333	0	0.333	0.5	0.5	0
2	0.125	0.125	0	0	0.25	-0.25	0	0.5	-0.5	0.25	0.5	-0.25	0.167	0.667	-0.5
2	0.25	0	0.25	0	0.111	-0.111	0.5	0.167	0.333	0.125	0.25	-0.125	0.182	0.455	-0.273
2	0.111	0	0.111	0.125	0.25	-0.125	0.25	0	0.25	0.2	0.6	-0.4	0.333	0.25	0.083
2	0	0	0	0.6	0	0.6	0.5	0	0.5	0	0.5	-0.5	0.667	0	0.667
2	0	0	0	0	0.2	-0.2	0.2	0.6	-0.4	0	0.5	-0.5	0.2	0.6	-0.4
2	0.1	0	0.1	0.1	0	0.1	0.333	0	0.333	0.111	0.222	-0.111	0.222	0.444	-0.222
2	0	0	0	0	0.1	-0.1	0.2	0.1	0.1	0.111	0.333	-0.222	0.412	0.294	0.118
2	0	0	0	0.25	0	0.25	0.25	0.125	0.125	0.333	0	0.333	0.375	0.5	-0.125
2	0	0	0	0.125	0	0.125	0	0.25	-0.25	0.143	0.286	-0.143	0.429	0.571	-0.143
2	0	0	0	0.4	0.2	0.2	0.083	0.5	-0.417	0	0.75	-0.75	0.091	0.455	-0.364
2	0.2	0	0.2	0.5	0	0.5	0.375	0.5	-0.125	0.5	0.167	0.333	0.286	0.143	0.143
2	0.25	0	0.25	0.118	0.059	0.059	0	0.222	-0.222	0.154	0.231	-0.077	0.148	0.407	-0.259
2	0.059	0	0.059	0.154	0.308	-0.154	0.188	0.125	0.063	0.429	0	0.429	0.296	0.259	0.037
2	0.25	0	0.25	0.375	0	0.375	0.333	0.167	0.167	0	0.167	-0.167	0.4	0.3	0.1
2	0	0	0	0.125	0.25	-0.125	0.125	0.375	-0.25	0.25	0.5	-0.25	0.182	0.364	-0.182
2	0.25	0	0.25	0.25	0.25	0	0.167	0.333	-0.167	0.75	0	0.75	0.5	0.5	0
2	0.25	0	0.25	0.25	0.25	0	0	0.333	-0.333	0.25	0.25	0	0.167	0.833	-0.667
2	0.125	0	0.125	0.375	0	0.375	0.429	0	0.429	0.333	0.167	0.167	0.313	0.125	0.188
2	0	0	0	0	0.125	-0.125	0.125	0.375	-0.25	0.286	0.429	-0.143	0	0.333	-0.333
2	0.25	0	0.25	0.167	0	0.167	0.333	0	0.333	0.4	0.6	-0.2	0.4	0	0.4
2	0	0	0	0	0.25	-0.25	0.5	0.167	0.333	0	0.333	-0.333	0	0.571	-0.571
3	0.4	0	0.4	0.25	0	0.25	0.333	0	0.333	0.333	0.5	-0.167	0.333	0.5	-0.167
3	0	0	0	0	0.4	-0.4	0.375	0.25	0.125	0.333	0.333	0	0.167	0.667	-0.5
3	0.111	0	0.111	0.4	0.133	0.267	0.5	0.125	0.375	0.429	0.286	0.143	0.222	0.667	-0.444
3	0.125	0.063	0.063	0.111	0.111	0	0.154	0.462	-0.308	0.286	0.571	-0.286	0.25	0.625	-0.375
3	0.125	0	0.125	0.111	0	0.111	0.286	0.286	0	0	0.5	-0.5	0.4	0.3	0.1
3	0	0	0	0.25	0.125	0.125	0.375	0.125	0.25	0.2	0.4	-0.2	0.182	0.364	-0.182
3	0.211	0	0.211	0.167	0.222	-0.056	0.267	0.133	0.133	0.182	0.364	-0.182	0.048	0.619	-0.571
3	0.222	0	0.222	0.105	0.211	-0.105	0.286	0.214	0.071	0.462	0.308	0.154	0.467	0.2	0.267
3	0.25	0	0.25	0.273	0	0.273	0.333	0	0.333	0.25	0.25	0	0.118	0.353	-0.235
3	0	0	0	0	0.25	-0.25	0.182	0.273	-0.091	0.167	0.333	-0.167	0.294	0.235	0.059
3	0.214	0	0.214	0.25	0.083	0.167	0.455	0.182	0.273	0	0.875	-0.875	0.143	0.571	-0.429
3	0.083	0	0.083	0.143	0.214	-0.071	0.636	0.273	0.364	0.333	0.556	-0.222	0.25	0.25	0
3	0.083	0.083	0	0.308	0	0.308	0.3	0.2	0.1	0.111	0.556	-0.444	0.308	0.308	0
3	0	0	0	0.182	0.091	0.091	0.385	0.308	0.077	0.25	0.375	-0.125	0.154	0.385	-0.231
3	0.154	0	0.154	0.417	0	0.417	0.636	0.273	0.364	0	0.429	-0.429	0	0.833	-0.833
3	0	0	0	0.231	0.154	0.077	0.25	0.417	-0.167	0.125	0.875	-0.75	0.8	0	0.8
3	0.25	0	0.25	0.125	0	0.125	0.333	0.5	-0.167	0.429	0.286	0.143	0.333	0.667	-0.333
3	0	0	0	0.375	0.25	0.125	0.25	0.125	0.125	0.333	0.667	-0.333	0.167	0.667	-0.5
3	0.077	0	0.077	0	0.25	-0.25	0.333	0.167	0.167	0.222	0.444	-0.222	0.267	0.333	-0.067
3	0.25	0	0.25	0.154	0.077	0.077	0.375	0	0.375	0.2	0.4	-0.2	0.2	0.4	-0.2
3	0	0	0	0.143	0.143	0	0.2	0.2	0	0.3	0.3	0	0.136	0.318	-0.182
3	0.143	0	0.143	0.2	0	0.2	0.25	0.167	0.083	0.125	0.25	-0.125	0.273	0.273	0
3	0.056	0	0.056	0.294	0	0.294	0.353	0.118	0.235	0.25	0.5	-0.25	0.211	0.421	-0.211
3	0	0	0	0.111	0.056	0.056	0.353	0.294	0.059	0.267	0.4	-0.133	0.235	0.412	-0.176
3	0.05	0	0.05	0.111	0	0.111	0.316	0.211	0.105	0.125	0.375	-0.25	0.207	0.379	-0.172
3	0	0	0	0.2	0.05	0.15	0.333	0.111	0.222	0.267	0.4	-0.133	0.25	0.286	-0.036
3	0	0	0	0.385	0.154	0.231	0.308	0.308	0	0.833	0	0.833	0.143	0.714	-0.571
3	0.154	0	0.154	0.308	0	0.308	0	0.455	-0.455	0.333	0.444	-0.111	0.25	0.75	-0.5
3	0.125	0.125	0	0.444	0.222	0.222	0.5	0.167	0.333	0	0.333	-0.333	0.25	0.75	-0.5
3	0.222	0	0.222	0.143	0.143	0	0.143	0.571	-0.429	0.2	0.6	-0.4	0.667	0.333	0.333
3	0.4	0	0.4	0.25	0.125	0.125	0	0.667	-0.667	0.4	0.4	0	0	0.6	-0.6
3	0.125	0	0.125	0.4	0.4	0	0.286	0.286	0	0.5	0	0.5	0.4	0.4	0
3	0.071	0	0.071	0.077	0	0.077	0.462	0.231	0.231	0.25	0.333	-0.083	0.095	0.333	-0.238
3	0	0	0	0.214	0.071	0.143	0.308	0.077	0.231	0.3	0.6	-0.3	0.182	0.227	-0.045
3	0.091	0	0.091	0.333	0.222	0.111	0.5	0.1	0.4	0.25	0.25	0	0.357	0.071	0.286
3	0.222	0	0.222	0.091	0.091	0	0.143	0.429	-0.286	0.111	0.556	-0.444	0	0.375	-0.375
3	0.083	0	0.083	0	0	0	0.273	0.182	0.091	0.333	0.111	0.222	0.2	0.35	-0.15
3	0	0	0	0.167	0.083	0.083	0.111	0	0.111	0.444	0.333	0.111	0.143	0.333	-0.19
3	0.125	0	0.125	0	0.25	-0.25	0.286	0.286	0	0.333	0.333	0	0	0.667	-0.667
3	0.25	0	0.25	0.25	0.125	0.125	0.333	0	0.333	0.4	0.4	0	0.5	0.25	0.25
3	0.182	0	0.182	0	0	0	0.222	0.333	-0.111	0.083	0.333	-0.25	0.381	0.143	0.238
3	0	0	0	0.273	0.182	0.091	0.333	0	0.333	0.167	0.333	-0.167	0.077	0.346	-0.269
3	0.2	0	0.2	0.222	0.333	-0.111	0.25	0.375	-0.125	0.75	0	0.75	0.25	0.75	-0.5
3	0.333	0	0.333	0.3	0.2	0.1	0	0.333	-0.333	0.4	0.4	0	0.2	0.8	-0.6
3	0.167	0	0.167	0.375	0.125	0.25	0.167	0.333	-0.167	0.25	0.75	-0.5	0.5	0.25	0.25
3	0.125	0	0.125	0.333	0.167	0.167	0.429	0.429	0	0.333	0	0.333	0	0.75	-0.75
3	0.083	0	0.083	0.2	0	0.2	0.455	0.091	0.364	0.125	0.125	0	0.214	0.571	-0.357
3	0	0	0	0.083	0.083	0	0.1	0.2	-0.1	0.1	0.5	-0.4	0.538	0.308	0.231
3	0.1	0	0.1	0.1	0.2	-0.1	0.667	0.111	0.556	0.429	0.286	0.143	0.333	0.333	0
3	0.2	0	0.2	0.1	0.1	0	0.2	0.1	0.1	0	0.75	-0.75	0.222	0.556	-0.333
3	0	0	0	0.167	0.167	0	0.273	0.182	0.091	0.125	0.375	-0.25	0.188	0.438	-0.25
3	0.167	0	0.167	0.182	0	0.182	0.3	0.2	0.1	0.222	0.333	-0.111	0.357	0.286	0.071
3	0.5	0	0.5	0.25	0	0.25	0.667	0	0.667	0.667	0	0.667	0.333	0.667	-0.333
3	0	0	0	0	0.5	-0.5	0	0.25	-0.25	0.333	0.667	-0.333	0.143	0.714	-0.571
3	0	0	0	0.091	0	0.091	0.133	0	0.133	0.1	0.2	-0.1	0.361	0.194	0.167
3	0	0	0	0	0	0	0.182	0.091	0.091	0.067	0.133	-0.067	0.162	0.378	-0.216
3	0.2	0	0.2	0	0	0	0.5	0.5	0	0.111	0.222	-0.111	0.556	0.111	0.444
3	0	0	0	0.4	0.2	0.2	0.222	0	0.222	0	1	-1	0.067	0.4	-0.333
3	0	0	0	0	0.083	-0.083	0.25	0.25	0	0.273	0.364	-0.091	0.182	0.545	-0.364
3	0.077	0.077	0	0.25	0	0.25	0.364	0	0.364	0	0.333	-0.333	0.417	0.417	0
3	0.25	0	0.25	0.111	0.111	0	0.083	0.25	-0.167	0.133	0.333	-0.2	0.304	0.391	-0.087
3	0.111	0	0.111	0.2	0.2	0	0.313	0.125	0.188	0.222	0.111	0.111	0.304	0.348	-0.043
3	0.125	0	0.125	0.125	0	0.125	0.429	0.143	0.286	0.429	0.429	0	0.167	0.5	-0.333
3	0	0	0	0.125	0.125	0	0.375	0.125	0.25	0.333	0.5	-0.167	0.143	0.571	-0.429
3	0	0	0	0	0.25	-0.25	0.231	0.154	0.077	0	0.556	-0.556	0.188	0.563	-0.375
3	0.25	0	0.25	0.154	0	0.154	0.556	0	0.556	0.455	0.273	0.182	0.364	0.273	0.091
3	0.083	0.083	0	0.167	0	0.167	0.1	0.4	-0.3	0.222	0.222	0	0.238	0.238	0
3	0	0	0	0.364	0.091	0.273	0.167	0.167	0	0	0.167	-0.167	0.208	0.333	-0.125
3	0	0	0	0.25	0	0.25	0.3	0.2	0.1	0.667	0	0.667	0.308	0.154	0.154
3	0	0	0	0.2	0	0.2	0	0.25	-0.25	0	0.375	-0.375	0.143	0.429	-0.286
4	0	0	0	0.444	0	0.444	0.375	0.25	0.125	0.2	0.6	-0.4	0.5	0.5	0
4	0	0.1	-0.1	0.25	0	0.25	0.333	0.444	-0.111	0.167	0.5	-0.333	0.25	0.75	-0.5
4	0	0	0	0.154	0.308	-0.154	0.417	0.25	0.167	0.143	0.714	-0.571	0.375	0.25	0.125
4	0.308	0	0.308	0.25	0	0.25	0.556	0.222	0.333	0.111	0.556	-0.444	0.125	0.5	-0.375
4	0.091	0	0.091	0.364	0.182	0.182	0.5	0.2	0.3	0.2	0.4	-0.2	0.286	0.429	-0.143
4	0.182	0	0.182	0.182	0.091	0.091	0.222	0.444	-0.222	0.125	0.625	-0.5	0.286	0.429	-0.143
4	0.059	0.059	0	0.25	0.063	0.188	0.333	0	0.333	0.273	0.364	-0.091	0.3	0.4	-0.1
4	0.063	0	0.063	0	0.063	-0.063	0.267	0.267	0	0.267	0.333	-0.067	0.211	0.474	-0.263
4	0	0	0	0.231	0.231	0	0.2	0.067	0.133	0.143	0.714	-0.571	0.192	0.269	-0.077
4	0.231	0	0.231	0.067	0	0.067	0.5	0.3	0.2	0.214	0.214	0	0.19	0.286	-0.095
4	0.091	0	0.091	0.286	0.143	0.143	0.6	0.1	0.5	0.5	0.25	0.25	0.222	0.333	-0.111
4	0.143	0	0.143	0.091	0.091	0	0.167	0.333	-0.167	0.111	0.667	-0.556	0.167	0.5	-0.333
4	0.25	0	0.25	0.1	0.2	-0.1	0.222	0.111	0.111	0.429	0.286	0.143	0.364	0.364	0
4	0.2	0	0.2	0.083	0.25	-0.167	0.25	0.125	0.125	0.5	0.25	0.25	0	0.583	-0.583
4	0.273	0	0.273	0.182	0.364	-0.182	0.5	0	0.5	0.2	0.4	-0.2	0.25	0.5	-0.25
4	0.364	0	0.364	0	0.273	-0.273	0.286	0.286	0	0.25	0.5	-0.25	0.286	0.429	-0.143
4	0.2	0	0.2	0.083	0.167	-0.083	0.25	0.5	-0.25	0.222	0.444	-0.222	0.2	0.8	-0.6
4	0.167	0	0.167	0.4	0.2	0.2	0.4	0.1	0.3	0.25	0.5	-0.25	0.5	0.5	0
4	0	0	0	0.182	0	0.182	0.5	0.1	0.4	0.444	0.333	0.111	0.25	0.25	0
4	0	0	0	0.1	0	0.1	0.273	0.182	0.091	0.222	0.556	-0.333	0.067	0.467	-0.4
4	0	0	0	0.125	0.625	-0.5	0.333	0.25	0.083	0	1	-1	0	0.625	-0.625
4	0.625	0	0.625	0.25	0	0.25	0.667	0.333	0.333	0.222	0.444	-0.222	1	0	1
4	0.067	0.067	0	0.059	0	0.059	0.385	0.077	0.308	0.25	0.313	-0.063	0.208	0.375	-0.167
4	0	0	0	0.071	0.071	0	0.294	0.059	0.235	0.083	0.417	-0.333	0.308	0.346	-0.038
4	0.316	0	0.316	0.2	0.05	0.15	0.231	0.308	-0.077	0.067	0.267	-0.2	0.304	0.391	-0.087
4	0.05	0	0.05	0.211	0.316	-0.105	0.211	0.211	0	0.333	0.333	0	0.24	0.32	-0.08
4	0.083	0	0.083	0	0.083	-0.083	0.091	0.636	-0.545	0.182	0.455	-0.273	0.455	0.182	0.273
4	0.083	0	0.083	0.583	0.083	0.5	0.455	0	0.455	0	0.25	-0.25	0.133	0.467	-0.333
4	0.167	0	0.167	0.273	0.182	0.091	0.4	0.5	-0.1	0.167	0.667	-0.5	0	1	-1
4	0.182	0	0.182	0.417	0.167	0.25	0.444	0.333	0.111	0.2	0.8	-0.6	0.5	0.5	0
4	0.125	0.125	0	0.1	0.2	-0.1	0.167	0.333	-0.167	0.286	0.429	-0.143	0.222	0.333	-0.111
4	0.2	0	0.2	0.286	0.143	0.143	0.375	0.125	0.25	0	0.25	-0.25	0.3	0.4	-0.1
4	0.083	0	0.083	0.308	0	0.308	0.273	0.182	0.091	0.444	0.333	0.111	0.5	0.5	0
4	0	0	0	0.167	0.083	0.083	0.231	0.308	-0.077	0.333	0.333	0	0.1	0.8	-0.7
4	0.25	0	0.25	0.222	0.111	0.111	0.167	0.5	-0.333	0.167	0.5	-0.333	0.5	0.5	0
4	0.111	0	0.111	0.375	0.25	0.125	0.375	0.25	0.125	0.667	0.333	0.333	0	0.6	-0.6
4	0	0	0	0.5	0.125	0.375	0.625	0.25	0.375	0.333	0	0.333	0.5	0.25	0.25
4	0.125	0	0.125	0.25	0	0.25	0	0.429	-0.429	0	0.833	-0.833	0.167	0.5	-0.333
4	0	0	0	0.25	0	0.25	0.75	0	0.75	0.333	0	0.333	0.273	0.364	-0.091
4	0	0	0	0	0	0	0	0.25	-0.25	0.25	0.75	-0.5	0.188	0.375	-0.188
4	0.167	0	0.167	0	0.125	-0.125	0.1	0.1	0	0.143	0.143	0	0.316	0.368	-0.053
4	0.125	0	0.125	0.083	0.167	-0.083	0.143	0	0.143	0.333	0.111	0.222	0.222	0.389	-0.167
4	0.25	0	0.25	0.4	0.1	0.3	0.333	0.333	0	0	0.333	-0.333	0.444	0.222	0.222
4	0.1	0	0.1	0.25	0.25	0	0.111	0.444	-0.333	0.25	0.5	-0.25	0.091	0.364	-0.273
4	0.25	0	0.25	0.75	0.25	0.5	0.667	0.167	0.5	0	0	0	1	0	1
4	0.25	0	0.25	0.125	0.25	-0.125	0	1	-1	0	0.8	-0.8	0	1	-1
4	0.111	0	0.111	0.1	0.3	-0.2	0.5	0.125	0.375	0.333	0	0.333	0.5	0.375	0.125
4	0.3	0	0.3	0.111	0.111	0	0	0.143	-0.143	0	0.571	-0.571	0.273	0.545	-0.273
4	0.1	0	0.1	0.125	0.25	-0.125	0.333	0.444	-0.111	0	0.2	-0.2	0.429	0.429	0
4	0.25	0	0.25	0.4	0.1	0.3	0.167	0.167	0	0.2	0.6	-0.4	0.25	0.375	-0.125
4	0	0	0	0.273	0	0.273	0.333	0.167	0.167	0	0.5	-0.5	0.158	0.368	-0.211
4	0	0	0	0.167	0	0.167	0.364	0.273	0.091	0.2	0.4	-0.2	0.313	0.188	0.125
4	0	0.125	-0.125	0	0.5	-0.5	0.286	0.286	0	0.333	0.667	-0.333	0.5	0.25	0.25
4	0.5	0	0.5	0.286	0	0.286	0.667	0	0.667	0.2	0.4	-0.2	0	0.75	-0.75
4	0	0	0	0.231	0	0.231	0	0	0	0	0.1	-0.1	0.161	0.452	-0.29
4	0	0	0	0	0	0	0.077	0.231	-0.154	0.1	0	0.1	0.5	0.192	0.308
4	0	0	0	0	0	0	0.25	0	0.25	0.5	0	0.5	0.333	0.2	0.133
4	0	0	0	0	0	0	0	0	0	0	0.25	-0.25	0.188	0.438	-0.25
4	0.235	0	0.235	0.167	0	0.167	0.385	0.154	0.231	0.4	0.2	0.2	0.333	0.556	-0.222
4	0	0.25	-0.25	0.118	0.235	-0.118	0.167	0.167	0	0.273	0.455	-0.182	0.375	0.625	-0.25
4	0	0	0	0.133	0.067	0.067	0.412	0.059	0.353	0.333	0.417	-0.083	0.16	0.32	-0.16
4	0.067	0	0.067	0.059	0	0.059	0.357	0.143	0.214	0.063	0.438	-0.375	0.292	0.333	-0.042
4	0.083	0	0.083	0.111	0.333	-0.222	0.455	0.455	0	0.4	0.4	0	0	0.667	-0.667
4	0.3	0.1	0.2	0.417	0.083	0.333	0.333	0.167	0.167	0	0.833	-0.833	0.5	0.5	0
4	0	0	0	0.083	0.083	0	0.091	0.182	-0.091	0.4	0.5	-0.1	0.188	0.375	-0.188
4	0.083	0	0.083	0.182	0	0.182	0.455	0.091	0.364	0.111	0.111	0	0.333	0.467	-0.133
4	0.111	0	0.111	0.6	0	0.6	0.125	0.125	0	0	0	0	0.105	0.421	-0.316
4	0	0	0	0.111	0.111	0	0	0.6	-0.6	0.286	0.143	0.143	0.4	0.133	0.267
4	0	0	0	0.556	0	0.556	0.25	0.25	0	0.25	0.5	-0.25	0.286	0.143	0.143
4	0	0	0	0.25	0	0.25	0.222	0.556	-0.333	0.333	0.333	0	0	0.375	-0.375
