# Supplementary material for: Analysis of the importance and priority of male and female players in mixed doubles table tennis
Source: PLoS One. 2026 Feb 10;21(2):e0339224. doi: 10.1371/journal.pone.0339224 (PMC12890131; doi:10.1371/journal.pone.0339224)
Supplement: S1 File — (ZIP) [file pone.0339224.s001.zip › Fig3 Percentage scored per shot.xlsx]

## Sheet: data
	Shot1	2	3	4	5	6	7	8	9	10	11	12	13	14	15	16	17	18	19	20	21
Match1	7	12	8	10	5	1	1
2		5	8	6	1	1	2
3	4	20	18	7	6	2			1
4	8	8	12	13	2	3	2
5	7	11	11	5	5	5	1	1
6	3	8	8	2	3		1	1	1	1	1
7	5	11	17	17	8	3	4		1
8	8	12	17	13	7	4	2	2	1
9	5	10	10	7	7	1	3	1		1		2
10	6	2	11	9	4	2	1	4		3	1
11	5	13	15	7	7	1		3	2
12	4	6	13	9	2		1	1	1
13	9	13	9	6	4	2	1	1		3
14	3	9	12	9	3	1		1	1	1
15	9	8	15	5	4	2	1	1		1
16	5	6	11	5	6	1	2			1
17	7	3	12	10	2	4	1	1		1
18	5	9	7	5	5	2
19	2	5	13	7	5	4	2	2	2				1
20	7	6	10	8	3	2	1		2
21	2	7	10	5	4	2	1	3	1					1
22	9	10	9	5	3	5		1		1			1
23	9	9	17	14	4	4		1		1	2
24	3	7	17	9	6	6	1	1	2	2
25	11	8	13	12	8	5	4	4	1	1		1
26	3	18	16	12	13	1	4	2	3	1			1
27	6	5	6	16	8	4	0	1
28	3	15	11	8	5	1	1			1			1
29	7	9	9	6	4
30	12	11	7	3	5	1	1
31	8	8	4	10	2	0	1
32	4	10	8	3	3	2	2	3
33	5	15	14	10	3	1		2													1
34	4	13	10	10	6	0	1	0	0	2
35	3	8	9	6	5	4	1	1			1	1
36	4	8	5	6	3	0	1
37	3	5	11	5	4	5	2									1
38	5	5	4	9	3		1		1							1
39	2	4	7	9	6	4	0	1
40	1	5	3	4	3	2	2
41	4	5	8	3	8	7	1	2	0	0	1
42	5	6	9	8	2	2	1			1					2
43	8	14	7	3	2	2	1	1
44	5	7	5	4	1	1	0	1	1
45	8	11	5	3	2	1	1	0	0	0	1
46	3	8	7	1
47	3	9	13	6	7	1	0	3
48	4	6	4	3	9	3
49	5	10	14	5	4	2	0	1	1
50	7	6	4	5	1
51	4	8	13	4	6	1	3	0	0	1
52	4	5	10	6	3	2	8	1	1	1
53	4	7	6	7	5	2	2	1
54	3	3	4	3	3
55	3	7	6	3	9	8	7		2			1			1
56	1	2	5	4	10	10	6	1	3
57	2	2	6	6	6	5	2	3	1
58	1	4	2	1	6	2	0	0	0	1
59	5	11	10	6	5	1		1	1		1
60	6	10	10	8	7	2	3	2		1									1
61	7	11	17	10	7	4	3	2	3		1
62	6	8	13	8	11	7	3	3	2				1
63	8	10	13	8	2	2				1
64	4	8	6	3	4	2			1
65	5	5	7	8	5	1	2	1
66	9	10	10	7	4	5	1		1
67	4	12	6	6	4	2	1	1		2		1		1
68	2	8	5	5	1	8	4				1	1
69	2	8	7	6	4		2		1	1	2
70		4	6	2	1	1			1
Total	345	582	665	474	326	172	100	63	39	30	12	7	5	2	3	2	0	0	1	0	1	2829
Scoing rate	0.121951	0.205726	0.235065	0.16755	0.115235	0.0607989	0.0353482	0.0222694	0.0137858	0.0106045	0.00424178	0.00247437	0.00176741	0.000706964	0.00106045	0.000706964	0	0	0.000353482	0	0.000353482
%	12.1951	20.5726	23.5065	16.755	11.5235	6.07989	3.53482	2.22694	1.37858	1.06045	0.424178	0.247437	0.176741	0.0706964	0.106045	0.0706964	0	0	0.0353482	0	0.0353482
