# Supplementary material for: Analysis of the importance and priority of male and female players in mixed doubles table tennis
Source: PLoS One. 2026 Feb 10;21(2):e0339224. doi: 10.1371/journal.pone.0339224 (PMC12890131; doi:10.1371/journal.pone.0339224)
Supplement: S1 File — (ZIP) [file pone.0339224.s001.zip › Regressing data.xlsx]

## Sheet: Regressing data
Em1	Em2	Em3	Em4	Em5	Ef1	Ef2	Ef3	Ef4	Ef5	P
0.2	0.474	0.214	0.25	-0.3	0.222222	0.2	0	-0.1	0	0.657
0	0.267	0	0	-0.714	-0.0555556	-0.333333	-0.235294	-0.181818	-0.272727	0.338
0.087	0.16	0.286	-0.143	-0.4	0.0666667	0.259259	0.0952381	-0.272727	-0.1875	0.543
0.083	0.208	-0.045	-0.045	-0.357	0.172414	-0.0344828	-0.272727	-0.210526	-0.266667	0.453
0.294	0.227	0.176	-0.333	0.188	0.105263	0.176471	0	0.0769231	-0.0526316	0.613
0.05	0	0	-0.4	-0.579	0.105263	0.0588235	-0.157895	-0.454545	0.1	0.387
-0.033	0	0.233	0.269	-0.036	0.111111	0.0810811	0	-0.333333	-0.342857	0.5
0.094	0.171	0.034	0.091	-0.412	0.147059	-0.0344828	0.172414	-0.222222	-0.1	0.492
0.136	0.083	0.19	-0.077	-0.081	0.0869565	0.0952381	0.210526	-0.1875	-0.162162	0.522
0.143	0	0.048	0.077	-0.132	0.125	-0.166667	0	-0.08	-0.0666667	0.478
0.05	0.227	0.381	-0.467	0.182	0.16	0.173913	0.0526316	0.0769231	-0.294118	0.589
0.053	0.043	0.087	-0.313	-0.364	0.115385	0	-0.111111	-0.0555556	-0.388889	0.411
0.238	0.095	0.105	-0.385	0.1	0.125	0.347826	-0.125	-0.0666667	-0.304348	0.539
0.048	-0.217	0.095	-0.167	0	0.0869565	0.238095	-0.15	0.142857	-0.454545	0.455
0.222	-0.05	0.421	-0.4	0.105	0.208333	0.190476	0.0714286	0	-0.533333	0.554
0.056	-0.25	-0.105	-0.667	-0.227	0.173913	0.0909091	0.294118	-0.133333	0.0714286	0.446
0.15	-0.1	-0.214	0.333	-0.067	0.222222	0	0.352941	-0.0625	-0.166667	0.554
0.188	0.1	0.222	-0.3	-0.368	0.1	0	0	-0.333333	-0.294118	0.446
0.056	0.15	0.273	-0.286	0.042	0.0434783	-0.238095	0.0588235	0.0666667	-0.037037	0.524
0.222	0.158	0.211	-0.235	-0.273	0.130435	0.0454545	0	-0.0625	-0.28125	0.469
0.111	-0.056	0.045	-0.133	0	0	-0.0454545	-0.0625	-0.222222	-0.142857	0.45
0.111	0.25	0.133	-0.133	-0.043	0.318182	0.15	0	-0.230769	-0.178571	0.55
0.28	0.036	0.267	-0.238	-0.212	0.030303	0.166667	0.111111	0.08	-0.235294	0.526
0.08	-0.111	0.147	-0.174	-0.147	0	0.0333333	0.142857	-0.222222	-0.0857143	0.466
0.125	0.083	0.031	0	-0.019	0.179487	0.0555556	-0.214286	-0.137931	-0.265306	0.476
0.059	0.105	0.108	0	-0.179	0.0263158	0.0909091	0.125	-0.0555556	0	0.524
0.25	-0.042	-0.25	0.375	-0.087	0.04	0.130435	-0.2	-0.0434783	-0.117647	0.5
0	0.182	0	0	-0.464	0.12	0.217391	0.272727	0.2	-0.304348	0.5
0.111	-0.13	0.063	-0.286	0	0.1	0	-0.25	0.0833333	-0.75	0.449
0.4	0.333	-0.125	-0.444	-0.5	0.2	-0.214286	0	-0.25	0.25	0.533
0.188	0.1	-0.417	0.111	-0.154	0.222222	0.133333	-0.0769231	0.0714286	-0.571429	0.478
0.059	0.267	0.133	0	-0.286	0.166667	-0.111111	-0.125	-0.142857	0.0666667	0.515
0.13	0.269	0.167	0	-0.286	0.0769231	0.166667	-0.15	0	-0.296296	0.515
0.167	0.042	0.077	-0.313	-0.13	0	0.28	-0.35	0.0666667	-0.12	0.485
0	0.188	0.125	0.25	0.368	0.157895	0.0588235	-0.0714286	-0.222222	-0.307692	0.591
0.067	0.25	-0.067	-0.214	-0.35	0.166667	0.0588235	-0.142857	0	-0.444444	0.409
0.125	0.176	0.211	0	0	0.05	0	0.142857	0.166667	-0.166667	0.565
0.176	0.188	-0.125	0.133	-0.227	0.0588235	-0.05	-0.0833333	-0.307692	-0.2	0.435
0.071	0.188	0.273	0	0.222	0.0833333	0	-0.0769231	0.461538	-0.25	0.63
0	0.231	-0.133	-0.111	-0.381	0.0625	0	0.0833333	-0.2	-0.333333	0.37
0	-0.063	-0.053	-0.353	-0.074	0.174	0	0.188	0	0.167	0.513
0.25	0.05	0.263	-0.143	-0.387	0.05	0.053	-0.083	0.133	-0.074	0.48
0.214	0.235	-0.071	0.75	-0.1	0.222	0.333	0.111	-0.556	-0.091	0.594
0	-0.071	-0.333	0	-0.25	0.211	0	-0.167	-0.429	-0.231	0.391
0.417	0.385	0.167	-0.286	0.333	0.214	0.25	-0.571	-0.5	0.429	0.635
0	0	-0.3	0	-0.571	0.167	0	-0.083	-0.667	-0.667	0.365
0.071	0.111	0.368	0.077	-0.143	0.095	0.167	0	0.1	-0.111	0.592
0.063	0.118	-0.118	-0.385	-0.385	0.15	0.056	-0.2	-0.385	0	0.408
0.125	0.125	0.222	0.2	-0.182	0.1	0.059	0.4	-0.125	0	0.6
0.125	0.176	0.063	-0.583	-0.125	0.222	-0.111	-0.583	-0.4	-0.313	0.382
0.222	0.263	0.13	-0.188	-0.308	0	-0.048	0.357	-0.25	-0.103	0.494
0.118	0	0.095	-0.214	0.036	0.087	0.053	0	-0.222	0	0.506
0.1	-0.071	0.2	0.375	0.4	0.143	0.385	0.111	0	0.125	0.68
0	0.25	0	-0.429	-0.5	0.214	-0.364	-0.231	0	-0.615	0.314
0.15	0.174	0.08	-0.105	-0.137	0	0.095	0.118	0	0.019	0.528
0.05	0	-0.042	-0.125	-0.04	0	-0.04	-0.053	0.063	0.019	0.472
0.083	0	0.167	0	0.238	0.077	0.077	0	0.4	0.111	0.66
0.083	0	0.154	-0.333	-0.16	0	0.154	-0.182	-0.2	-0.417	0.34
0.05	0.048	0.143	-0.267	-0.321	0.16	0.045	-0.158	0	-0.2	0.432
0.154	-0.12	0.235	0	-0.174	-0.095	0.4	-0.1	-0.111	0.167	0.543
0.097	0.143	0.138	-0.143	-0.146	0.121	0.029	0.179	0.056	-0.173	0.512
0.1	0.083	0.2	0.25	-0.065	0.091	-0.071	-0.148	-0.394	0	0.488
0.375	0.053	0.111	-0.077	-0.444	0.1	0.25	0.3	0.3	-0.083	0.606
0.056	0.05	0.214	-0.2	0.083	0.111	-0.063	-0.353	-0.889	-0.467	0.389
0.294	-0.105	0	-0.154	-0.188	0	-0.15	-0.25	0	-0.273	0.413
0.25	0.15	0.45	0.133	0	0.167	0.095	-0.3	-0.182	-0.333	0.58
0.133	0.278	-0.167	0.067	-0.167	0.048	0.25	0.231	0	-0.088	0.541
0.125	0	-0.273	-0.154	0.125	0	0.105	-0.071	0.083	-0.226	0.452
0.182	0.462	0.071	0.125	0.133	0	0.2	0.222	-0.143	0.2	0.688
0	0.091	-0.308	-0.364	-0.5	0	0.071	0.2	-0.125	-0.278	0.313
